# Supplementary material for: 3K3A-Activated Protein C Inhibits Choroidal Neovascularization Growth and Leakage and Reduces NLRP3 Inflammasome, IL-1β, and Inflammatory Cell Accumulation in the Retina
Source: Int J Mol Sci. 2023 Jun 26;24(13):10642. doi: 10.3390/ijms241310642 (PMC10341424; doi:10.3390/ijms241310642)
Supplement: Supplementary file 1 [file ijms-24-10642-s001.zip]

Archive with 1 entries (1 files):
- ijms-2442752-supplementary.pdf
